# Supplementary material for: Atomic force microscopy data of novel high-k hydrocarbon films synthesized on Si wafers for gate dielectric applications
Source: Data Brief. 2020 Apr 30;30:105652. doi: 10.1016/j.dib.2020.105652 (PMC7206205; doi:10.1016/j.dib.2020.105652)
Supplement: Supplementary file 1 [file mmc1.xml]

<?xml version="1.0" encoding="utf-8" standalone="no"?>
<data>
  <datasets>
    <author>etkim@cnu.ac.kr;euitaeki@hotmail.com</author>
    <type>0</type>
    <dataset>
      <value>6</value>
      <reason>Other (please explain)</reason>
      <comments>I have submitted my raw data as a supplementary data file along with my manuscript.</comments>
    </dataset>
  </datasets>
</data>
